# Supplementary material for: Rapid Diagnostic of Streptococcus suis in Necropsy Samples of Pigs by thrA-Based Loop-Mediated Isothermal Amplification Assay
Source: Microorganisms. 2023 Sep 29;11(10):2447. doi: 10.3390/microorganisms11102447 (PMC10608932; doi:10.3390/microorganisms11102447)
Supplement: Supplementary file 1 [file microorganisms-11-02447-s001.zip]

Archive with 3 entries (3 files):
- Supplementary Data_Protocol S1-2624889_proofreaded.pdf
- Supplementary Data_Table S1-2624889_proofreaded.xlsx
- Supplementary Data_Table S2-2624889_proofreaded.xlsx
