# Supplementary material for: Rapid Diagnostic of Streptococcus suis in Necropsy Samples of Pigs by thrA-Based Loop-Mediated Isothermal Amplification Assay
Source: Microorganisms. 2023 Sep 29;11(10):2447. doi: 10.3390/microorganisms11102447 (PMC10608932; doi:10.3390/microorganisms11102447)
Supplement: Supplementary file 1 [file microorganisms-11-02447-s001.zip › Supplementary Data_Table S1-2624889_proofreaded.xlsx]

## Sheet: Results
Table S1: Detection limits of thrA-LAMP and real-time PCR using LPTV boiling method and DNeasy® Blood & Tissue Kit on artificially contaminated brain and joint samples
Tissue				Brain														Joint
DNA-extraction method				LPTV-boiling-method							DNeasy® Blood & Tissue Kit							LPTV-boiling-method							DNeasy® Blood & Tissue Kit
Examination method					LAMP				real time-PCR			LAMP				real time-PCR			LAMP				real time-PCR			LAMP				real time-PCR
Parameter	Experimental run	Dilution	CFU/ml	CFU/swab	DT	DT_numerical	DT_decimal	AN	Ct (FAM)	Ct (VIC)	CFU/swab	DT	DT_numerical	DT_decimal	AN	Ct (FAM)	Ct (VIC)	CFU/swab	DT	DT_numerical	DT_decimal	AN	Ct (FAM)	Ct (VIC)	CFU/swab	DT	DT_numerical	DT_decimal	AN	Ct (FAM)	Ct (VIC)
Measurements	1.	10^0	208000000	10400000	00:08:59	0.374306	8.98333	84.35	33.3494	43.7311	208000000	not tested						10400000	00:08:02	0.334722	8.03333	84.67	21.3653	39.4878	208000000	not tested
	2.	10^0	266000000	13300000	00:10:43	0.446528	10.7167	84.57	−	−	266000000							13300000	00:07:29	0.311806	7.48333	84.63	21.8055	36.9963	266000000
	3.	10^0	225000000	11250000	00:08:28	0.352778	8.46667	84.48	−	−	225000000							11250000	00:08:18	0.345833	8.3	84.51	25.0576	42.2425	225000000
	1.	10^-1	20800000	1040000	00:11:28	0.477778	11.4667	84.43	−	−	20800000	00:07:01	0.292361	7.01667	84.3	20.5286	34.2345	1040000	00:08:04	0.336111	8.06667	84.73	25.078	36.9896	20800000	00:06:34	0.273611	6.56667	84.26	20.6349	34.1316
	2.	10^-1	26600000	1330000	00:09:20	0.388889	9.33333	84.63	−	−	26600000	00:06:57	0.289583	6.95	84.25	20.6345	34.8247	1330000	00:10:19	0.429861	10.3167	84.66	26.4423	37.9188	26600000	00:06:41	0.278472	6.68333	84.28	20.5568	34.7188
	3.	10^-1	22500000	1125000	00:08:24	0.35	8.4	84.5	−	−	22500000	00:08:08	0.338889	8.13333	84.18	21.4085	34.1438	1125000	00:10:30	0.4375	10.5	84.63	29.0952	42.5818	22500000	00:06:33	0.272917	6.55	84.23	21.023	34.3511
	1.	10^-2	2080000	104000	00:32:33	1.35625	32.55	84.5	−	−	2080000	00:07:51	0.327083	7.85	84.29	24.1499	34.4209	104000	00:10:11	0.424306	10.1833	84.74	31.7455	42.2813	2080000	00:07:26	0.309722	7.43333	84.33	24.3156	34.4338
	2.	10^-2	2660000	133000	00:17:30	0.729167	17.5	84.65	−	−	2660000	00:08:46	0.365278	8.76667	84.37	28.6208	34.9761	133000	00:11:44	0.488889	11.7333	84.72	28.6766	37.3144	2660000	00:08:34	0.356944	8.56667	84.43	26.8819	34.9836
	3.	10^-2	2250000	112500	00:08:41	0.361806	8.68333	84.54	−	−	2250000	00:08:37	0.359028	8.61667	84.32	24.607	34.3877	112500	00:10:56	0.455556	10.9333	84.62	31.2081	−	2250000	00:07:18	0.304167	7.3	84.31	24.49	34.5675
	1.	10^-3	208000	10400	00:25:06	1.04583	25.1	84.36	−	−	208000	00:08:48	0.366667	8.8	84.29	35.1367	42.7591	10400	00:11:12	0.466667	11.2	84.66	33.0404	37.9621	208000	00:08:27	0.352083	8.45	84.27	27.7822	34.4464
	2.	10^-3	266000	13300	00:12:57	0.539583	12.95	84.58	−	−	266000	00:09:15	0.385417	9.25	84.33	29.9307	34.9433	13300	00:12:13	0.509028	12.2167	84.63	31.3563	37.4887	266000	00:09:00	0.375	9	84.35	29.9587	35.1083
	3.	10^-3	225000	11250	00:11:14	0.468056	11.2333	84.43	−	−	225000	00:09:28	0.394444	9.46667	84.32	28.3548	34.4314	11250	00:15:17	0.636806	15.2833	84.55	32.0156	36.3212	225000	00:08:15	0.34375	8.25	84.33	28.2531	34.6175
	1.	10^-4	20800	1040	−			−	−	−	20800	00:10:15	0.427083	10.25	84.25	31.9066	34.3304	1040	00:15:00	0.625	15	84.6	37.8225	40.0773	20800	00:09:51	0.410417	9.85	84.22	31.5137	34.5143
	2.	10^-4	26600	1330	00:12:26	0.518056	12.4333	84.61	−	−	26600	00:10:39	0.44375	10.65	84.18	34.1367	34.7148	1330	00:15:40	0.652778	15.6667	84.54	35.4669	36.2653	26600	00:09:46	0.406944	9.76667	84.27	32.3431	34.4114
	3.	10^-4	22500	1125	00:15:19	0.638194	15.3167	84.5	−	−	22500	00:11:04	0.461111	11.0667	84.2	31.8984	34.2701	1125	00:24:16	1.01111	24.2667	84.49	37.8368	35.7866	22500	00:09:02	0.376389	9.03333	84.23	32.3323	34.3883
	1.	10^-5	2080	104	−			−	−	42.2376	2080	00:10:14	0.426389	10.2333	84.26	35.1239	34.1727	104	−			−	44.3033	40.2465	2080	00:20:03	0.835417	20.05	84.25	35.9629	33.9695
	2.	10^-5	2660	133	−			−	−	−	2660	00:16:03	0.66875	16.05	84.45	36.9627	34.4706	133	−			−	42.1796	36.8318	2660	−			−	37.3332	34.4658
	3.	10^-5	2250	112.5	−			−	−	−	2250	00:11:35	0.482639	11.5833	84.36	35.7827	34.0881	112.5	00:30:17	1.26181	30.2833	84.58	40.9131	36.232	2250	00:12:46	0.531944	12.7667	84.3	36.3526	34.1312
	1.	10^-6	208	10.4	−			−	−	−	208	−			−	37.8628	34.1002	10.4	−			−	−	39.7219	208	−			−	39.66	34.1972
	2.	10^-6	266	13.3	−			−	−	−	266	−			−	−	34.4946	13.3	−			−	40.8149	36.605	266	−			−	39.3296	34.4536
	3.	10^-6	225	11.25	−			−	−	−	225	−			−	39.6732	34.0927	11.25	−			−	42.3929	36.0618	225	−			−	39.1173	34.0887
	1.	10^-7	20.8	1.04	−			−	−	−	20.8	−			−	41.458	34.2299	1.04	−			−	−	39.6953	20.8	−			−	−	33.7815
	2.	10^-7	26.6	1.33	−			−	−	36.7019	26.6	−			−	41.9428	34.6586	1.33	−			−	−	37.7085	26.6	−			−	41.8548	34.5649
	3.	10^-7	22.5	1.125	−			−	−	40.71	22.5	−			−	40.8416	34.0613	1.125	−			−	43.3974	35.385	22.5	−			−	−	34.2516
	1.	10^-8	2.08	0.104	not tested						2.08	−			−	−	34.0145	0.104	not tested						2.08	−			−	−	34.2292
	2.	10^-8	2.66	0.133							2.66	−			−	−	34.6955	0.133							2.66	−			−	−	34.3772
	3.	10^-8	2.25	0.1125							2.25	−			−	−	34.1612	0.1125							2.25	−			−	44.4452	34.1124

## Sheet: Legend
Parameter	Describtion
LAMP	Examined by thrA-LAMP
real-time PCR	Examined by real-time PCR (BactoReal® Kit Streptococcus suis)
Dilution	Dilution of the initial cell suspension in powers of ten
CFU/ml	Colony forming units (CFU) per ml cell suspension in powers of ten
CFU/swab	necessary CFU per swab in powers of ten
DT	Time until detection of a positive fluorescence signal by thrA-LAMP in hh:mm:ss
AN	Annealing temperature of the thrA-LAMP-amplicon in °C
Ct (FAM)	Ct value of the FAM (target)-fluorescence signal detected by real time-PCR
Ct (VIC)	Ct value of the VIC (IPC)-fluorescence signal detected by real time-PCR
