# Supplementary material for: Rapid Diagnostic of Streptococcus suis in Necropsy Samples of Pigs by thrA-Based Loop-Mediated Isothermal Amplification Assay
Source: Microorganisms. 2023 Sep 29;11(10):2447. doi: 10.3390/microorganisms11102447 (PMC10608932; doi:10.3390/microorganisms11102447)
Supplement: Supplementary file 1 [file microorganisms-11-02447-s001.zip › Supplementary Data_Table S2-2624889_proofreaded.xlsx]

## Sheet: Results
Table S2: Examination of field samples by cultural investigation, thrA-LAMP and real-time PCR using LPTV boiling method and DNeasy® Blood & Tissue Kit
NO.	TISSUE	CULT	LESION	GROWTH	CPS	VF_mrp	VF_sly	VF_epf	DT_LAMP_LPTV	AN_LAMP_LPTV	RES_LAMP_LPTV	CT(FAM)_PCR_LPTV	CT(VIC)_PCR_LPTV	RES_PCR_LPTV	DT_LAMP_Dneasy	AN_LAMP_Dneasy	RES_LAMP_Dneasy	CT(FAM)_PCR_Dneasy	CT(VIC)_PCR_Dneasy	RES_PCR_Dneasy	DT_LAMP_LPTV_ISO	AN_LAMP_LPTV_ISO	RES_LAMP_LPTV_ISO
1.	A	0	0								0			99			0	37.3931	34.0975	1
2.	A	0	0								0		37.799	0			0		34.232	0
3.	A	0	0								0			99			0		34.2856	0
4.	A	0	0								0		40.203	99			0		34.1605	0
5.	A	0	0								0			99			0		34.5951	0
6.	A	0	0								0			99	30.2667	84.25	1	36.0612	34.5551	1
7.	A	0	0								0			99			0	37.831	34.4502	1
8.	A	0	0								0			99			0		34.5752	0
9.	A	0	0								0			99			0		34.6462	0
10.	A	0	0								0			99			0		34.3671	0
11.	A	0	0								0			99			0		34.1801	0
12.	A	0	0								0		35.5842	0			0		34.1514	0
13.	A	0	0								0			99			0		34.3135	0
14.	A	0	1								0			99			0		34.3949	0
15.	A	0	1								0		39.3797	99			0		34.2495	0
16.	A	0	1								0			99	19.3167	84.63	1	38.1097	34.1829	1
17.	A	0	1								0			99			0		34.7943	0
18.	A	0	1								0			99			0		34.7457	0
19.	A	0	1								0			99			0		34.5093	0
20.	A	0	1								0			99			0		34.4725	0
21.	A	0	1						24.45	84.73	1			99	13.15	84.68	1	33.6663	34.55	1
22.	A	0	1								0			99			0		34.5773	0
23.	A	0	1								0			99			0		34.0844	0
24.	A	0	1								0			99			0		34.2384	0
25.	A	1	0	3	0	0	0	0	32.4167	84.53	1			99	11.7333	84.2	1	32.8352	34.7084	1	7.08333	84.59	1
26.	A	1	0	3	2	0	1	1	13.7	84.63	1			99	8.55	84.5	1	28.6633	34.7757	1	5.91667	84.7	1
27.	A	1	0	3	2	0	1	1	28.9833	84.57	1			99	10.1167	84.39	1	32.8749	34.5887	1	5.71667	84.57	1
28.	A	1	0	3	1	1	1	0	16.2167	84.51	1			99	9.48333	84.4	1	29.7429	34.3475	1	5.75	84.6	1
29.	A	1	0	1	9	0	1	0			0			99	16.1333	84.67	1	35.0115	34.1907	1	6.28333	84.72	1
30.	A	1	0	3	2	1	1	1	13.7333	84.65	1	34.1186	37.5222	1	7.85	84.43	1	26.0497	34.5022	1	5.31667	84.8	1
31.	A	1	0	3	0	0	0	0	16.3833	84.56	1			99	8.06667	84.35	1	30.7525	34.3692	1	5.6	84.67	1
32.	A	1	0	3	2	1	1	0	12.85	84.29	1			99	10.4833	84.35	1	29.005	34.3394	1	6.21667	84.83	1
33.	A	1	0	3	7	1	0	0	28.2167	84.47	1			99	11.7667	84.55	1	32.3695	34.1619	1	6.45	85.07	1
34.	A	1	1	3	2	0	1	1	16.8833	84.63	1			99	7.83333	84.41	1	26.6626	34.6526	1	5.83333	84.71	1
35.	A	1	1	1	2	0	1	1			0			99	25.3333	84.28	1	37.8106	34.3793	1	5.73333	84.54	1
36.	A	1	1	3	9	1	1	0	39.3333	84.39	1			99	10.7	84.28	1	27.9573	34.4492	1	6.43333	84.5	1
37.	A	1	1	3	9	1	1	0	18.45	84.44	1	36.1314	41.6654	1	11.2167	84.25	1	28.7757	34.5077	1	6.28333	84.53	1
38.	A	1	1	3	9	1	1	0	25.65	84.4	1			99	12.7667	84.44	1	29.5843	34.4079	1	6.28333	84.52	1
39.	A	1	1	3	9	1	1	0	22.65	84.62	1			99	10.2	84.51	1	26.0391	34.5987	1	6.58333	84.57	1
40.	A	1	1	3	9	1	1	0	21.4167	84.51	1	35.4714	42.3661	1	12.95	84.5	1	30.0452	34.4259	1	6.51667	84.44	1
41.	A	1	1	3	7	1	0	0	16.6333	84.38	1	39.6692		1	9.3	84.49	1	26.1821	34.8614	1	5.06667	84.66	1
42.	A	1	1	3	9	0	1	0	14.5667	84.4	1	32.1605	37.1925	1	9.33333	84.43	1	24.3363	34.3075	1	6.06667	84.55	1
43.	A	1	1	3	9	0	1	0	17.7	84.08	1			99	10	84.12	1	27.2209	34.2422	1	6.33333	84.52	1
44.	A	1	1	3	2	1	0	0	17.6833	84.48	1			99	9.53333	84.53	1	29.1507	34.4129	1	4.91667	84.67	1
45.	A	1	1	3	2	1	0	0	14.9	84.4	1			99	9.06667	84.38	1	26.9206	34.2368	1	4.93333	84.52	1
46.	A	1	1	3	9	1	1	0	25.7833	84.69	1			99	12.85	84.73	1	29.4586	34.263	1	6.73333	84.61	1
47.	A	1	1	1	9	1	1	0	29.2833	84.68	1	34.858	38.3532	1	13.7833	84.79	1	29.8261	34.18	1	6.51667	84.64	1
48.	A	1	1	1	9	1	1	0			0			99	12.15	84.57	1	28.6613	34.3166	1	6.7	84.55	1
49.	A	1	1	3	2	1	1	1	30.0667	84.56	1		43.8312	99	10.6667	84.42	1	32.5939	34.437	1	5.2	84.67	1
50.	B	0	1								0	35.524	37.8817	1	11.05	84.48	1	28.3061	34.5166	1
51.	B	0	0								0		37.2348	0			0		34.0303	0
52.	B	0	0								0		35.6455	0			0		34.3077	0
53.	B	0	0								0		34.857	0			0		34.5781	0
54.	B	0	1								0	41.6327		1	21.3167	84.61	1	36.3051	34.1023	1
55.	B	0	1								0	41.662	35.5854	1			0	40.1525	33.9524	1
56.	B	0	1								0		37.4222	0	13.7833	84.51	1	38.9551	34.1471	1
57.	B	0	1								0	42.8524	36.2153	1	22.85	84.6	1	35.5772	34.3121	1
58.	B	0	1								0		35.7611	0	27.2833	84.62	1		34.1595	0
59.	B	0	1								0			99			0	42.6044	34.0746	1
60.	B	0	1								0			99			0		33.9854	0
61.	B	0	1								0		36.1999	0			0		37.5168	0
62.	B	0	1								0		39.4213	99	12.7333	84.67	1	34.5392	33.9027	1
63.	B	0	1								0			99			0	40.5014	33.9921	1
64.	B	0	1								0		38.5511	99			0	40.9936	34.1309	1
65.	B	0	1								0		39.1812	99			0		34.4122	0
66.	B	0	1								0	34.8392	37.8229	1	11.85	84.34	1	25.9905	34.418	1
67.	B	0	1								0	29.9267	37.8104	1	11.9333	84.08	1	25.6561	34.778	1
68.	B	0	1								0	28.3987	38.6455	1	11.3333	84.38	1	23.9672	34.6014	1
69.	B	0	1								0	35.585	37.0834	1	13.8833	84.52	1	27.8054	34.731	1
70.	B	0	1								0		34.8975	0			0		34.1895	0
71.	B	0	1								0		37.762	0			0		34.1914	0
72.	B	0	1								0		36.3488	0			0		34.165	0
73.	B	0	1								0		37.9418	0			0		34.1211	0
74.	B	1	0	3	9	1	1	0			0	26.4359	36.5759	1	9.85	84.23	1	23.592	34.1717	1	7.08333	84.41	1
75.	B	1	0	3	0	1	1	0	18.6333	84.73	1	32.3156	36.1945	1	14.3	84.31	1	31.1626	34.3583	1	6.36667	84.4	1
76.	B	1	1	3	1	1	1	1		84.22	0	28.9367		1	7.98333	84.6	1	22.7364	34.3227	1	5.21667	84.66	1
77.	B	1	1	3	2	0	1	1			0	32.5122		1	8.51667	84.13	1	24.1027	34.3631	1	5.75	84.36	1
78.	B	1	1	3	7	1	0	0			0	34.9445	40.9295	1	9.1	84.85	1	28.8086	34.4109	1	5.41667	84.68	1
79.	B	1	1	1	9	1	1	0			0	36.3049	36.7136	1	11.2	84.28	1	25.3444	34.3592	1	7.28333	84.34	1
80.	B	1	1	1	9	1	1	0			0	30.456		1	12.0667	84.37	1	25.0892	34.449	1	7.16667	84.37	1
81.	B	1	1	3	9	0	1	0		84.29	0	29.3047	36.6873	1	10.75	84.29	1	22.1286	34.2275	1	7.05	84.42	1
82.	B	1	1	3	9	0	1	0			0	25.589	37.8041	1	10.1167	84.22	1	20.6898	34.2912	1	7.41667	84.55	1
83.	B	1	1	3	9	0	1	0		84.63	0	28.1994	38.8349	1	11.4	84.81	1	22.0811	34.5853	1	7.81667	84.62	1

## Sheet: Legend
Parameter	Describtion	Code
NO.	Number of specimen
Tissue	Tissue under investigation	A =brain B =joint
CULT	Result of cultural investigation	0=S.suis-negative 1=S.suis-positive
LESION	Presence of inflammatory findings	0= not present 1= present
GROWTH	Degree of cultural growth seen on plate agar	1 =low-grade(1 - 10 CFU/plate), 2=medium-grade (11 bis 20 CFU/plate) 3=high-grade (>20 CFU/plate)
CPS	cps-type (serotype) as identfied by in-house multiplex PCR	0 = not cps-type 1,2,4,7 or 9 1 = cps-type 1 2 =cps-type 2 4 = cps-type 4 7 = cps-type 7 9 =cps-type 9
VF_mrp	Virulence-associated factor gene mrp as identfied by in-house multiplex PCR	0= not present 1= present
VF_sly	Virulence-associated factor gene sly as identfied by in-house multiplex PCR	0= not present 1= present
VF_epf	Virulence-associated factor gene epf as identfied by in-house multiplex PCR	0= not present 1= present
DT_LAMP_LPTV	Time until detection of a positive fluorescence signal by thrA-LAMP in hh:mm:ss using LPTV boiling method for DNA extraction
AN_LAMP_LPTV	Annealing temperature of the thrA-LAMP-amplicon in °C using LPTV boiling method for DNA extraction
RES_LAMP_LPTV	Result of the thrA-LAMP using LPTV boiling method for DNA extraction	0=S.suis-negative 1=S.suis-positive
CT(FAM)_PCR_LPTV	Ct value of the FAM (target)-fluorescence signal detected by real-time-PCR using LPTV boiling method for DNA extraction
CT(VIC)_PCR_LPTV	Ct value of the VIC (IPC)-fluorescence signal detected by real-time-PCR using LPTV boiling method for DNA extraction
RES_PCR_LPTV	Result of the real-time-PCR using LPTV boiling method for DNA extraction	0=S.suis-negative 1=S.suis-positive 99= inhibited
DT_LAMP_DNeasy	Time until detection of a positive fluorescence signal by thrA-LAMP in hh:mm:ss using DNeasy® Blood & Tissue Kit for DNA extraction
AN_LAMP_Dneasy	Annealing temperature of the thrA-LAMP-amplicon in °C using DNeasy® Blood & Tissue Kit for DNA extraction
RES_LAMP_Dneasy	Result of the thrA-LAMP using DNeasy® Blood & Tissue Kit for DNA extraction	0=S.suis-negative 1=S.suis-positive
CT(FAM)_PCR_Dneasy	Ct value of the FAM (target)-fluorescence signal detected by real-time-PCR using DNeasy® Blood & Tissue Kit for DNA extraction
CT(VIC)_PCR_Dneasy	Ct value of the VIC (IPC)-fluorescence signal detected by real-time-PCR using DNeasy® Blood & Tissue Kit for DNA extraction
RES_PCR_Dneasy	Result of the real-time-PCR using DNeasy® Blood & Tissue Kit for DNA extraction	0=S.suis-negative 1=S.suis-positive 99= inhibited
DT_LAMP_LPTV_ISO	Time until detection of a positive fluorescence signal by thrA-LAMP in hh:mm:ss using LPTV boiling method for DNA extraction from cryobanked field isolates
AN_LAMP_LPTV_ISO	Annealing temperature of the thrA-LAMP-amplicon in °C using LPTV boiling method for DNA extraction from cryobanked field isolates
RES_LAMP_LPTV_ISO	Result of the thrA-LAMP using LPTV boiling method for DNA extraction from cryobanked field isolates	0=S.suis-negative 1=S.suis-positive
